# Supplementary material for: Short and Long-Term Outcomes of Epidural or Intravenous Analgesia after Esophagectomy: A Propensity-Matched Cohort Study
Source: PLoS One. 2016 Apr 25;11(4):e0154380. doi: 10.1371/journal.pone.0154380 (PMC4844138; doi:10.1371/journal.pone.0154380)
Supplement: S1 File — (XLS) [file pone.0154380.s001.xls]

## Sheet: Patients data
Analgesia	Gender	Age_group	pStage	Comorbidity_group	smokingstatus	drinkingstatus	percetage_pred_FEV1	CRP_preop_group	surgery_group	Pneumonia	ARDS	Anastomotic_Leak	ReadmissiontoICU	InHospitalMortality	HR_d1	HR_d2	HR_d3	WBC_d1	WBC_d3	WBC_d7	CRP_d1	CRP_d3	CRP_d7	OS	survival_status
1	1	1	0	0	1	1	2	1	1	1	1	1	1	0	110	149	100	18.2	21.4	17.5	89.86	164.62	99.78	15.6	0
0	1	1	0	1	1	1	2	1	0	1	0	0	0	0	112	111	99	8.1	8.6	7.6				33	0
1	1	2	0	1	1	0	1	2	0	0	0	0	0	0	84	80	84	8.2	7.5	7.5	84.48	118.72	50.76	27.6667	0
1	1	2	0	0	1	0	2	1	0	0	1	1	1	0	131	102	124	22.4	14.6	23.6	69.47	117.27	120.67	25.4	0
0	1	1	0	0	1	0	2	1	0	0	0	0	0	0	74	100	92	7	11.6	7.2	107.89	163.28	69.37	24.7667	0
1	1	1	0	0	0	0	2	1	0	1	0	0	0	0	104	103	92	15.7	22.2	23.2	125.11	94.27	74.13	62.8667	0
0	1	2	0	0	0	0	1	1	0	0	0	0	0	0	98	107	88	6	13.5	10.9	68.65	201.91	68.26	29.0667	1
0	1	1	0	0	0	0	1	1	0	0	0	0	0	0	82	80	92	6.4	1.8	10.3	73.71	85.64	21.32	12.7	1
0	1	2	0	0	0	0	2	1	0	0	0	0	0	0	70	70	94	7.9	9.2	9.2	139.92	165.07	105.1	58.3333	0
1	1	1	1	1	1	1	2	1	0	0	1	0	1	0	80	85	101	8.1	6.7	12.6	149.27	413.57	92.69	27.2333	0
1	1	2	1	0	1	1	2	1	1	1	0	0	0	0	98	95	88	12.5	12.4	13.6	193.33	317.94	210	20.8667	0
1	1	1	1	0	1	1	2	2	0	1	0	0	0	0	108	100	100	11.1	8.66	8.94	109.44	153.58	115.8	11.9333	0
0	1	1	1	0	1	1	2	1	0	0	0	0	0	0	97	104	114	6.7	8.4	9.4	79.53	100.4	32.95	9.23333	1
0	2	2	1	1	1	0	2	1	0	1	0	1	0	0	129	134	94	12.7	13.5	12.4	91.8	150.42	91.8	27.8	0
1	1	1	1	0	1	0	2	1	0	0	0	0	0	0	84	84	102	12	12.9	12.4	104.7	122.4	47.33	52.1667	0
1	1	1	1	0	1	0	2	1	1	0	0	0	0	0	109	66	72	13.9	14.1	6.4	120.8	188.23	16.79	38	0
1	1	1	1	1	1	0	2	1	0	1	0	1	0	0	80	90	88	22.3	15.3	12.7	60.39	65.82	11.67	30.1667	0
1	1	1	1	0	1	0	2	1	0	0	0	0	0	0	82	86	72	30.5	15.9	13.5	121.53	136.65	21.29	29.8667	0
1	1	1	1	0	1	0	2	1	0	0	0	1	1	0	110	96	93	17.4	18.3	16.8	67.12	99.88	101.7	25.5333	0
0	1	1	1	0	1	0	1	1	0	0	0	0	0	0	125	124	108	9.3	11.1	9.1	88.31	178.61	24.23	34.2667	1
0	1	1	1	0	1	0	2	1	0	0	0	0	0	0	82	102	88	17	15.5	11.7	87.64	112.62	54.12	32.5667	1
0	1	2	1	0	1	0	1	2	0	0	0	0	0	0	110	96	83	18.9	12.8	12.2	81.76	110.64	53.34	63.9667	0
0	1	1	1	0	1	0	2	1	1	0	0	0	0	0	66	73	78	10.7	7.3	7.3	107.16	53.42	64.85	45.2667	0
1	2	2	1	1	0	0	1	1	1	0	0	1	0	0	89	99	97	18.4	9.7	12.7	94.98	67.98	50.68	60.4333	0
1	2	2	1	0	0	0	1	1	0	1	0	0	1	0	90	91	90	18.9	10.6	11.8	182.74	161.34	88.95	34.7333	0
1	2	1	1	0	0	0	2	1	0	1	0	1	0	0	87	97	102	11.5	11.9	7.5	82.6	113.77	156.57	18.2	0
0	2	1	1	0	0	0	2	1	0	0	0	0	0	0	94	90		6.7	8.1	7	48.72	154.47	18.05	50.4	0
0	2	1	1	1	0	0	2	1	0	0	0	0	0	0	83	71	78	14.6	9	14	106.43	157.3	62.91	30.8333	0
0	2	2	1	1	0	0	2	1	1	1	0	0	0	0	100	98	92	24	14.4	18.6	88.01	164.39	89.39	24.8	0
1	1	2	1	0	0	0	1	1	0	0	0	0	0	0	113	119	96	15.4	10.4	9.5	112.45	130.01	57.86	54.6667	0
1	1	2	1	0	0	0	1	1	0	0	0	0	0	0	73	69		9	12.8	14	84.29	117.39	50.68	36.9667	0
0	1	2	1	0	0	0	2	1	0	0	0	0	0	0	104	90	91	16.2	8.7	11.9	57.46	95.97	52.41	10.3	1
0	1	1	1	0	0	0	2	1	0	1	0	1	0	0	112	108	88	18.8	12.6	18.2	141.4	167.29	154.09	72.9667	0
0	1	1	1	0	0	0	1	1	1	0	0	0	0	0	107	138	120	14.9	13.8	7.1	140.39	141.79	72.43	63.5333	0
0	1	1	1	0	0	0	2	1	1	0	0	0	0	0	82	96	82	13.6	9.5	6.1	107.31	145.22	99.39	52	0
0	1	1	1	0	0	0	2	1	0	0	0	0	0	0	80	100	86	10	10.5	12.6	133.45	157.3	20.78	50.6	0
0	1	1	1	0	0	0	1	1	0	0	0	0	0	0	82	88	88	13.5	9.7	7.9	57.63	97.54	4.11	42.3667	0
0	1	2	1	1	0	0	2	1	1	0	0	0	0	0	75	74	76	15.7	9.1	7.5	39.9	58.8	43.05	34.9667	0
0	1	2	1	0	0	0	2	1	0	0	0	0	0	0	106	109	106	6.7	13.2	6.42	90.9	112.79	115.09	34.0333	0
1	1	1	2	1	1	1	2	1	0	1	0	0	0	0	78	111	92	15	16.4	17.4	134.43	188.64	106.01	31.2667	1
1	1	1	2	0	1	1	2	1	0	0	0	0	0	0	120	123	91	5.8	7.5	6.8	84.29	46.42	64.51	26.3333	1
1	1	2	2	1	1	1	2	1	0	1	0	1	1	0	100	101	100	9.2	10.2	23.5	252.42	158.25	70.25	22.0333	1
1	1	2	2	0	1	1	1	1	1	0	0	0	0	0	84	84	79	10.9	6	5.1	53.32	94.91	52.37	9.3	1
1	1	1	2	0	1	1	2	1	0	0	0	0	0	0	70	90	84	11.1	11.4	5.8	51.53	155.65	64.85	39.2	0
1	1	2	2	0	1	1	2	1	1	0	0	0	0	0	113	84	100	9	9.8	6.8	97.54	104.77	20.3	37.4667	0
1	1	1	2	0	1	1	2	1	0	1	0	1	1	0	84	80	84	17	12.1	18.2	129.62	100.073	269.61	31.0333	0
1	1	1	2	0	1	1	2	1	1	0	0	0	0	0	91	87	80	14.3	13.1	14.2	80.83	165.38	78.84	29.4333	0
1	1	2	2	0	1	1	2	1	1	0	0	1	1	0	112	110	105	13.6	8.1	14.7	79.53	178.38	155.53	29.0667	0
1	1	1	2	0	1	1	2	1	0	1	0	0	0	0	100	105	98	7.7	7.6	7.6	125.51	387.39	270	28	0
1	1	1	2	0	1	1	2	1	1	0	0	0	0	0	59	86	90	13.7	11.2	9.3	135.46	138.4	59.25	26.6333	0
1	1	1	2	1	1	1	2	1	0	0	0	0	0	0	95	88	84	15.1	17	11.7	133.93	186	35.22	26.6	0
1	1	1	2	1	1	1	2	1	1	0	0	0	0	0	102	116	90	17.7			75.29	101.66	53.09	24.9	0
1	1	2	2	1	1	1	2	1	0	0	0	1	0	0	80	90	78	8.6	9.4	9.4	106.3	133.76	95.43	23.6667	0
1	1	2	2	1	1	1	1	1	1	0	0	0	0	0	105	115	88	8.8	9.16	10.8	98.57	116.44	55	23.5667	0
1	1	2	2	0	1	1	2	1	0	0	0	0	0	0	96	84	86	11.1	11.4	17.2	71.52	42.39	16.95	22.6667	0
1	1	1	2	0	1	1	2	1	0	0	0	0	0	0	100	84	92	11.6	12.7	6.5	132.44	181.81	105.12	21.6333	0
1	1	2	2	0	1	1	1	1	0	0	0	0	0	0										20.7333	0
1	1	2	2	0	1	1	2	1	0	0	0	1	0	0	84	94	90	12.3	14.8	14	97.96	43.02	54.17	2	0
0	1	1	2	0	1	1	2	2	1	0	0	0	0	0	76	72	75	14.5	10.4	8.9	110.51	41.45	63.89	32.9333	1
0	1	2	2	1	1	1	2	1	0	0	0	0	0	0	80	89	94	11.1	11.5	8.9	77.15	95.23	28.41	8.96667	1
0	1	2	2	0	1	1	2	2	0	0	0	0	0	0	100	107	118	15.8	15.4	13.2	149.27	256.56	165.4	4.53333	1
0	1	1	2	0	1	1	2	1	1	0	0	0	0	0	110	96	80	13.9	9.67	10.5	118.62	103.84	43.84	44.3	0
0	1	1	2	1	1	1	2	1	0	0	0	0	0	0	90	100	108	9.9	10.4	10.4	61.56	97.96	52.8	31.6333	0
0	1	1	2	0	0	1	2	1	0	0	0	0	0	0	101	109	113	8.2	10	6.7	133.93	158.25	74.55	40.1333	0
0	1	1	2	0	0	1	2	1	0	1	0	0	0	0	84	89	90	17.8	10.7	11.5				39.3333	0
0	2	1	2	1	1	0	1	1	1	0	1	0	0	0	96	105	101	24.7	14.9	14.7			135.69	54.1	1
1	1	2	2	0	1	0	2	1	0	0	0	0	0	0	93	101	82	15.6	11.1	12.9	149.54	62.47	15.33	39.5333	1
1	1	2	2	0	1	0	2	2	0	1	0	0	0	0	80	108	94	17.4	20.5	21.4	179.64	147.32	60.51	11.4667	1
1	1	1	2	1	1	0	2	1	0	0	0	0	0	0	82	80	92	9.5	7.5	7.5	75.62	86.83	48.1	1.43333	1
1	1	1	2	0	1	0	1	1	1	0	0	0	0	0	99	97	88	5.9	9.7	7.1	85.01	151.32	99.78	72.2667	0
1	1	2	2	0	1	0	2	1	0	1	0	0	0	0	80	85	86	10.7	8	7.2	114.46	78.82	46.57	53	0
1	1	1	2	0	1	0	1	1	0	1	0	1	1	0	108	98	113	14.1	15.1	13.6	139.92	205.5	5.31	47.2667	0
1	1	2	2	1	1	0	1	1	0	0	0	1	0	0	83	93	116	16.4	18.5	16.9	64.58	98.57	53.04	45	0
1	1	1	2	0	1	0	2	1	0	1	0	0	0	0	96	96	94	11.4	11.6	7	141.4	215.28	86.97	43.1	0
1	1	2	2	0	1	0	2	1	0	0	0	0	0	0	63	60	80	12.9	12.6	7.5	105.58	89.83	50.68	41.7333	0
1	1	2	2	0	1	0	2	1	0	0	0	0	0	0	79	84	95	24.8	13	10.5	75.55	102.4	53.14	41.2	0
1	1	2	2	1	1	0	2	1	0	0	0	0	0	0	82	90	86	13.7	12.4	12.9	114.7	87.06	48.46	40.1333	0
1	1	1	2	0	1	0	2	1	0	0	0	0	0	0	84	84	80	15.1	9	10	261.44	85.38	11.78	38.4	0
1	1	2	2	0	1	0	2	1	0	0	0	1	0	0	86	82	86	13.4	13.9	12.9	80.83	105.91	55	37.7667	0
1	1	1	2	1	1	0	2	1	0	0	0	0	0	0	89	84	88	22.7	10.5	10.8	101.17	29.94	35.92	36.8333	0
1	1	2	2	0	1	0	2	1	0	0	0	0	1	0	84	83	155	11.8	16.7	20.1	177.68	143.83	267.58	30.8333	0
1	1	1	2	0	1	0	1	2	0	0	0	0	0	0	100	95	92	14	15	13.8	140.39	213	163.15	30.7667	0
1	1	1	2	0	1	0	2	1	0	0	0	0	0	0	98	115	101	14.7	8	11.9	126.31	120.65	85.41	30.6667	0
1	1	1	2	0	1	0	2	1	0	0	0	0	0	0	93	80	96	16.8	15.8	15.6	53.34	54.07	15.64	30.2333	0
1	1	1	2	0	1	0	2	1	1	0	0	0	0	0	93	98	94	10.4	9.46	10.9	99	168.76	22.09	29.6333	0
1	1	2	2	1	1	0	2	1	0	1	0	1	0	0	102	113		17	26.9	14.6				27.8667	0
1	1	2	2	1	1	0	2	1	0	1	0	0	1	0	90	100	91	9.66	20.1	11.7	112.62	131.3	53.73	26.1333	0
1	1	1	2	1	1	0	1	1	0	0	0	0	0	0	104	100	86	7.81	10.1	14.5	124.37	198.73	233.51	26.1	0
1	1	2	2	1	1	0	1	2	1	0	0	0	0	0	106	92	105	13.4	7.9	10.3	43.02	80.16	47.18	24.4333	0
1	1	1	2	0	1	0	2	1	0	1	0	0	0	0	80	100	90	11.9	13.5	8.94	100.83	215.2	118.83	21.7333	0
1	1	2	2	0	1	0	1	1	0	0	0	1	0	0	102	108	98	15.5	16.7	8	98.54	242.75	235.86	17.2667	0
1	1	1	2	0	1	0	2	1	0	0	0	1	0	0	88	104	100	12.5	11.2	14.7	55.99	170.62	60.93	14.4333	0
0	1	1	2	0	1	0	2	1	1	0	0	0	0	0	99	84	84	16.1	13.9	11.6	53.89	33.53	10.48	55.6333	1
0	1	2	2	1	1	0	2	1	0	0	0	0	0	0	117	124		12.1	14.7	14.7			28.12	46.1	1
0	1	1	2	0	1	0	2	1	0	0	0	1	0	0	83	82	80	15.1	13.4	7.5	140.39	165.93	94.94	37.2667	1
0	1	1	2	0	1	0	1	1	0	0	0	0	0	0	84	90	80	12.4	8.3	10.3	53.34	33.87	23.93	33.5	1
0	1	1	2	0	1	0	2	1	0	0	0	0	0	0	96	94	97	13.8	18.4	19.2	102.31	177.31	22.42	28.4667	1
0	1	2	2	1	1	0	1	1	1	1	0	0	0	0	92	101	101	12.9	13.7	7.1	136.67	255.2	258.83	24.7	1
0	1	2	2	0	1	0	1	1	0	0	0	0	0	0	98	108	96	13.9	9.6	14.5	173.61	125.87	99.95	24.5667	1
0	1	2	2	0	1	0	1	1	1	0	0	0	1	0	88	86	92	8.15	8.6	15.9	97.74	75.72	21.38	12.6333	1
0	1	2	2	0	1	0	2	1	0	0	0	0	1	0	68	83	80	12.8	10.1	8	104.77	124.96	65.68	9.53333	1
0	1	1	2	0	1	0	1	1	1	0	0	0	0	0	87	89	98	5.8	10.3	6.5	76.21	93.74	36.74	9.26667	1
0	1	2	2	1	1	0	2	1	1	0	0	0	1	0	96	102	102	11.8	12.4	10.6	51.03	224.62	145.88	7.73333	1
0	1	1	2	0	1	0	2	1	0	0	0	0	0	0	103	92	90	18.3	14.7	12.5	76.52	52.54	26.25	62.9667	0
0	1	1	2	0	1	0	2	1	0	0	0	0	0	0	127	112	107	20	11.2	15.1	143.59	181.61	35.17	62.5	0
0	1	1	2	0	1	0	2	1	0	0	0	0	0	0	106	100	91	10.6	8.8	6.5	131.3	131.4	67.54	60.6333	0
0	1	2	2	1	1	0	1	1	0	0	0	0	0	0	92	100	109	17	21	17.5	127.14	226.3	51.75	54.2333	0
0	1	1	2	0	1	0	1	1	0	0	0	0	0	0	102	98	85	11.6	12	10.7	58.1	104.07	38.71	48	0
0	1	1	2	1	1	0	1	1	0	0	0	0	0	0	71	76	75	9.7	9.9	9.3	71.74	30.36	7.23	46.4333	0
0	1	1	2	0	1	0	2	1	0	0	0	0	0	0	86	85	100	17	12.7	14.4	104.04	51.82	190.04	43.6667	0
0	1	2	2	0	1	0	2	1	1	0	0	0	0	0	117	107	82	15.8	11.6	12.9	82.6	107.31	24.73	43.1	0
0	1	1	2	0	1	0	2	1	1	1	0	0	0	0	100	98	98	13.6	11.3	11.7	77.15	156.68	96.28	42.7667	0
0	1	1	2	0	1	0	2	1	0	0	0	0	0	0	69	100	86	13	15.6	13.7	101.66	51.53	38.39	42.0333	0
0	1	2	2	0	1	0	2	2	0	0	0	1	1	0	84	90	118	13.7	14	21.4	143.8	235.87	238.52	39.5667	0
0	1	1	2	0	1	0	2	1	0	0	0	0	0	0	101	94	102	14.8	16.3	15.7	210.2	548.82	33.25	38.8667	0
0	1	2	2	1	1	0	2	1	1	0	0	0	0	0	70	90	72	6.6	8	6.7	58.2	83.96	27.23	31.6333	0
0	1	1	2	0	1	0	2	1	0	1	0	0	1	0	111	116	118	17.1	15	20.5	163.2	198.54	149.74	29.8333	0
0	1	1	2	1	1	0	2	1	1	0	0	0	0	0	71	78	82	17.9	5.7	5.7	132.05	66.93	45.03	18.6333	0
0	1	2	2	0	1	0	1	1	0	0	0	0	0	0	110	102	110	13.3	5.74	7.2	92.6	150.21	73.62	13.0333	0
0	1	1	2	0	1	0	1	1	0	0	0	0	0	0	86	90	88	11.2	11.5	12.5	39.9	150.72	60.64	2.2	0
1	2	1	2	0	0	0	2	1	0	0	0	0	0	0	93	68	98	18.3	6.9	6.9	84.95	117.82	50.68	25.3	1
1	2	1	2	0	0	0	2	1	0	0	0	0	0	0	72	81	87	13.5	15.2	9.2	121.87	136.97	46.88	37.3667	0
1	2	2	2	0	0	0	1	1	0	0	0	0	0	0	100	110	100	12.8	22.1	17	22.16	237.94	203.75	33.5	0
1	2	2	2	0	0	0	1	1	0	0	0	0	0	0	96	90	101	15.2	12.7	26.9	163.88	120.72	142.68	32.4333	0
1	2	1	2	0	0	0	2	1	0	0	0	0	0	0	85	99	112	15	10.5	7.1	112.41	155.95	35.67	25.6333	0
1	2	1	2	0	0	0	2	1	0	1	0	0	0	0	90	82	87	12.9	13.6	18.2	135.46	194.91	90.94	25.4	0
1	2	2	2	1	0	0	1	1	1	1	0	0	0	0	98	90	90	15.9	14.9	8.88	109.16	114.76	34.58	23.8	0
1	2	2	2	1	0	0	2	1	1	0	0	0	0	0	88	100	100	15.8	12.5	9.46	94.91	91.8	48.46	22.1	0
1	2	1	2	0	0	0	2	1	0	1	0	0	0	0	84	82	112	24.3	14.1	12.6	201.79	58.45	11.46	20.2333	0
1	2	1	2	1	0	0	2	1	0	1	0	1	0	0	110	112	110	14.3	15.1	16.7	214.77	202.06	219.53	16.2667	0
1	2	2	2	0	0	0	2	1	0	1	0	0	0	0	90	89	93	15.2	10.7	10.7	133.45	141.72	90.87	12.9667	0
0	2	2	2	1	0	0	2	1	0	0	0	0	0	0	95	136	89	11.7	9.8	9.1	1.05	93.9	87.28	52.3	1
0	2	1	2	1	0	0	2	1	0	0	0	0	0	0	78	86	85	14.2	8.8	7.3			46.57	11.1667	1
0	2	1	2	0	0	0	2	1	0	0	0	0	0	0	86	88	86	8.3	7.5	15.9	76.32	94.34	35.13	5.93333	1
0	2	2	2	0	0	0	2	1	0	0	0	0	0	0	120	84	83	10.3	13.3	6.7	134.43	160.08	72.64	60.9	0
0	2	1	2	0	0	0	2	1	1	0	0	0	0	0	94	105	108	14.8	16.3	21.4			38.4	56.2333	0
0	2	2	2	0	0	0	2	1	0	0	0	0	0	0	88	92	84	14.9	16.4	12	81.24	108.98	48.99	53	0
0	2	2	2	0	0	0	2	2	0	0	0	0	0	0	74	80	72	11.5	13.4	10.4	107.89	147.67	29.52	52.7667	0
0	2	1	2	0	0	0	1	1	0	0	0	0	0	0	88	108	109	9.6	8.4	11.7	105.96	100.44	63.89	50.8	0
0	2	1	2	0	0	0	2	1	0	0	0	0	0	0	103	100	86	22.9	29.1	13.6	144.09	246.02	58.43	45.5333	0
0	2	2	2	0	0	0	1	1	0	1	0	0	0	0	121	96	77	12.1	7.1	13	106.43	141.79	73.65	42	0
0	2	1	2	0	0	0	1	1	0	0	0	0	0	0	84	85	92	10.8	9.4	7.5	98.01	89.27	69.7	39.7	0
0	2	1	2	0	0	0	1	1	0	0	0	0	0	0	68	76	70	6.7	10.2	10.7	81.76	104.8	15.8	34.7667	0
0	2	2	2	0	0	0	1	1	0	1	0	0	0	0	91	95	87	8.3	9	7.4	81.73	110.52	50.76	34.4	0
0	2	2	2	0	0	0	2	1	0	0	0	0	0	0	100	110	112	28.9	24.2	13.4	127.23	83.9	20.21	30.5667	0
0	2	2	2	0	0	0	2	1	0	0	0	0	0	0	89	106	119	10.2	6.9	7.5	247.36	40.22	10.94	25.6333	0
1	1	1	2	1	0	0	1	1	1	0	0	0	0	0	77	76	76	9.8	14.4	9.3	132.44	137.97	58.83	35.2667	0
1	1	2	2	0	0	0	1	1	0	0	0	0	0	0	89	106	119	10.2	6.9	7.4	247.36	40.22	10.94	34.0333	0
1	1	2	2	0	0	0	1	1	0	0	0	0	0	0	72	71	74	13.1	15.9	14.8	60.42	121.89	92.69	32.7	0
1	1	1	2	0	0	0	2	1	0	1	0	1	0	0	80	84	86	17.4	20.5	21.9	207	248.03	187.85	31.4667	0
1	1	2	2	0	0	0	1	1	0	1	0	0	0	0	92	90	84	14.6	14.6	10.3	105.58	130.01	35.65	31	0
1	1	1	2	0	0	0	2	1	0	0	0	0	0	0	82	110	110	15.1	9.3	7.4	161.06	84.91	47.33	29.6667	0
1	1	2	2	0	0	0	1	1	0	0	0	0	0	0	79	84	82	11.9	12.7	10.8	53.56	34.63	25.06	27.5667	0
1	1	1	2	0	0	0	2	2	0	0	0	0	0	0	86	82	90	18.5	16	8.9	132.06	69.98	71.78	27.3667	0
1	1	2	2	0	0	0	1	1	0	0	0	0	0	0	105	99	84	16.5	12	14.4	314.23	90	46.48	24.6667	0
1	1	2	2	0	0	0	1	1	0	0	0	1	0	0	79	109	93	17.8	17.2	12.7	104.8	127.74	99.39	24.4333	0
1	1	1	2	0	0	0	1	1	0	0	0	0	0	0	95	84	77	11.3	14.4	9.4	154.08	144.35	60.42	23.9667	0
1	1	1	2	0	0	0	2	1	1	1	0	0	0	0	98	96	102	26.2	10.7	9.46	51.82	69.31	42.74	23.6	0
1	1	1	2	0	0	0	1	1	0	0	0	0	0	0	92	74	93	6.2	6.95	14.8			79.46	21.0667	0
1	1	2	2	1	0	0	1	1	0	0	0	0	0	0	86	84	106	11.2	10.8	9.3	76.88	38.96	14.31	19.6333	0
0	1	2	2	0	0	0	2	1	0	0	0	0	0	0	83	88	90	9.5	9.9	9.1	69.47	76.52	46.48	39.4	1
0	1	1	2	0	0	0	2	1	0	0	0	0	0	0	78	81	84	11.5	7.25	8	119.68	36.67	26.01	24.0667	1
0	1	1	2	1	0	0	1	2	0	0	0	0	0	0	79	85	81	19.9	14	7.4	105.96	133.31	52.41	14.1667	1
0	1	1	2	0	0	0	2	1	0	0	0	0	0	0	95	112	108	9.6	8.3	16.4	324.65	215.15	163.99	62.6	0
0	1	1	2	0	0	0	2	1	0	0	0	0	0	0	70	85	80	7.5	8.9	7.5	143.59	225.08	106.43	59.1	0
0	1	1	2	0	0	0	1	1	0	0	0	0	0	0	86	88	92	11.9	13.8	13.8	95.97	39.9	53.04	57.3667	0
0	1	1	2	0	0	0	1	1	1	0	0	0	0	0	107	104	86	16.4	12	8	116.91	132.69	57.9	50.8667	0
0	1	2	2	0	0	0	2	1	0	0	0	1	0	0	73	78	75	8.9	8.3	10.3	105.47	128.54	105.12	49.6	0
0	1	1	2	0	0	0	1	1	0	0	0	0	0	0	102	88		10.5	11.1	6.9	53.32	33.77	63.86	48.7	0
0	1	2	2	0	0	0	2	1	0	0	0	1	0	0	88	94	90	29.3	22	21.3	112.68	155.65	77.47	48.4667	0
0	1	2	2	0	0	0	1	1	0	0	0	0	0	0	89	86	90	9.7	10.7	9.05	102.54	105.47	55.73	44.7667	0
0	1	1	2	0	0	0	2	1	0	0	0	0	0	0	72	84	68	9.9	10.5	10.5	135.46	163.31	103.52	41.6	0
0	1	1	2	0	0	0	1	1	0	1	0	0	0	0	74	93	94	13.5	14	8.9	75.62	88.7	40.77	33.2	0
0	1	1	2	0	0	0	1	1	0	0	0	0	0	0	76	98	91	9.4	9.9	9.05	75.29	85.98	47.87	32.2333	0
0	1	1	2	0	0	0	1	1	0	1	1	0	0	0	113	121	109	13.4	19.4	18.7	170.86	193.92	107.61	21.4	0
0	1	2	2	0	0	0	2	1	0	0	0	1	0	0	99	87	108	14	14.3	18.6	104.04	120.44	75.5	13.0667	0
1	1	1	2	0	1	0	2	1	0	0	1	0	0	1	118	130	68	14.6	7.4	7.4	107.47	129.68	56.29	1.16667	1
0	2	2	2	1	0	0	1	1	1	0	0	0	1	1	110	120	87	11.1	19	15.3	59.21	256.49	90.92	1.06667	1
1	1	2	3	1	1	1	2	2	0	0	1	0	0	0	128	94	84	8.4	11.1	9	142.34	143.47	60.23	37.9	1
1	1	1	3	0	1	1	2	1	0	0	0	0	0	0	107	90		14.9	12.1	10.4	255.43	137.97	95.64	33.0667	1
1	1	1	3	0	1	1	2	1	0	0	1	1	0	0	120	109	100	9.5	8.2	7.5	211.55	133.32	106.01	16.1	1
1	1	2	3	0	1	1	2	1	0	0	0	1	0	0	100	80	96	13.3	12.8	14.6	141.97	218.2	107.5	14.7667	1
1	1	2	3	0	1	1	1	1	0	1	0	0	0	0	90	86	132	12.1	12.9	12.2	76.88	94.98	74.05	13.9	1
1	1	2	3	1	1	1	2	1	1	1	0	0	0	0	89	120	96	18.3	10	27.2	141.97	144.35	99.12	10.5667	1
1	1	1	3	0	1	1	2	1	0	1	0	0	0	0	94	90	92	14.2	11.1	13.6	105.63	131.3	135.11	9.06667	1
1	1	2	3	0	1	1	2	1	0	0	0	0	0	0	108	105	96	8.8			99.88	48.72	115.46	50.8667	0
1	1	1	3	0	1	1	1	1	0	0	0	0	0	0	82	86	100	10.5	14.3	13	206.64	95.18	65.27	47.1667	0
1	1	1	3	0	1	1	2	2	0	1	0	1	0	0	83	96	110	20.4	13.1	6.8	198	199.54	66.46	44.1	0
1	1	1	3	0	1	1	1	1	0	0	0	0	0	0	94	98	100	10.7	12	10.4	102.4	119.1	51.75	36.7333	0
1	1	1	3	0	1	1	2	2	0	0	0	0	0	0	80	90	91	13.1	15.8	7.9	111.05	283.47	89.09	35.0333	0
1	1	1	3	0	1	1	2	1	0	0	0	1	1	0	115	108	101	16.1	20.5	12.5	314.93	217.39	212.29	25.3333	0
1	1	1	3	0	1	1	2	1	1	0	0	0	0	0	68	76	74	8.48	10.1	7.3	83.93	107.47	64.51	1.6	0
0	1	2	3	0	1	1	2	2	0	1	0	1	0	0	98	100	95	18.4	10.6	22.9	231.4	297.5	190	58.2333	1
0	1	2	3	0	1	1	2	1	0	1	1	0	0	0	101	100	112	14.8	19.2	10.3	151.37	366.29	60.42	32.1667	1
0	1	1	3	0	1	1	2	1	1	1	1	0	0	0	104	87	100	9.5	12.6	10.9	109.29	242.22	207.59	19.8333	1
0	1	1	3	0	1	1	1	1	0	1	0	0	1	0	74	95	107	8.2	12.4	11.9	81.24	214.03	21.07	9.83333	1
0	1	2	3	0	1	1	2	2	1	0	0	0	0	0	98	102	88	12.2	9.7	7.3	99.1	119.39	77.83	6.56667	1
0	1	2	3	0	1	1	2	1	1	0	0	0	0	0	78	81	91	12.9	9.5	7	152.89	143.83	94.12	69.3	0
0	1	1	3	0	1	1	2	1	0	0	0	0	0	0	81	77	82	5.5	4.9	4			35.13	64.4	0
0	1	1	3	0	1	1	2	1	0	0	0	0	0	0	92	86	80	12.6	10.8	10.8	79.76	102.54	48.69	63.8	0
0	1	2	3	0	1	1	2	1	0	0	0	0	0	0	85	77	128	10	22.8	22.8	104.8	106.43	62.91	58.8	0
0	1	2	3	0	1	1	1	1	1	1	0	0	0	0	92	98	95	4.7	12.8	9.2	76.21	102.54	53.34	52.7333	0
0	1	2	3	0	1	1	1	1	0	0	0	0	1	0	86	102	98	10	33.2	33.2	48.72	87.64	139.11	51.3	0
0	1	1	3	0	1	1	2	1	0	0	0	0	0	0	94	92	90	12.3	12.4	9.5	183.65	87.17	55.73	47.6	0
0	1	1	3	0	1	1	2	1	0	0	0	1	0	0	88	75	76	12.6	14.3	14.2	77.89	40.22	53.09	43.3	0
0	1	1	3	0	1	1	2	1	0	0	0	1	0	0	120	109	96	19.1	11.1	8.88	179.71	147.67	48.69	42.9	0
0	1	1	3	0	1	1	2	1	0	0	0	0	0	0	99	90	86	15.1	16.9	18.1	107.47	147.32	66.68	35.2333	0
0	1	2	3	1	1	1	2	1	0	0	0	1	0	0	81	84	84	9.9	10.1	10.8	133.45	182.48	113.26	34.1	0
0	1	2	3	1	1	1	2	1	0	1	0	0	0	0	113	99	86	8.4	12.2	7	102.03	152.62	53.14	32.8667	0
0	1	1	3	0	1	1	2	1	0	0	0	0	0	0	100	96	84	15.2	10.4	13.1	230.33	121.65	73.75	32.1333	0
0	1	1	3	0	1	1	2	1	0	1	0	0	0	0	75	76	73	8.54	7.66	7.1	71.74	80.1	76.85	30.0667	0
0	1	2	3	1	1	1	2	1	0	0	0	0	0	0	90	95	89	8.6	9.5	13.3	77.89	97.74	76.2	25.6667	0
0	1	1	3	1	1	1	2	1	0	0	0	0	0	0	90	88	94	11.6	12.1	9	143.8	275.14	107.61	23.4	0
0	1	1	3	0	1	1	2	1	0	0	0	1	0	0	83	98	86	4.3	14	10.1	36.37	190.33	60.64	19.7	0
0	1	1	3	1	1	1	2	1	0	0	0	0	0	0	81	62	71	8.6	10	8.9	102.4	112.41	59.25	9.23333	0
0	1	2	3	0	1	1	2	1	0	1	0	1	1	0	73	80	75	16.1	11.7	13.2	72.23	231.21	149.23	8.93333	0
0	1	1	3	1	1	1	2	1	1	1	0	0	0	0	75	96	80	11.4	12.9	13.2	121.5	320.73	250	5.63333	0
1	1	1	3	0	0	1	2	1	0	0	0	0	0	0	84	112	100	7.7	7.4	6.9	154.98	83.42	47.18	56.4333	0
0	2	2	3	1	1	0	2	1	0	0	0	0	0	0	94	86	86	6.1	6.36	7			164.11	25.6	0
1	1	1	3	0	1	0	2	1	1	0	0	0	0	0	85	82	80	20.4	21	10.3	133.93	56.29	56.29	40.5	1
1	1	2	3	0	1	0	2	2	1	0	0	0	0	0	98	100	84	10.7	10.2	13.7	139.92	105.01	18.08	32.1333	1
1	1	2	3	0	1	0	2	1	0	0	0	0	0	0	98	106	88	9.3	9.1	10.8	99.56	80.16	46.72	28.4333	1
1	1	1	3	0	1	0	1	1	0	0	0	0	0	0	72	75	90	12.9	9.7	7.4	101.05	51.03	44.84	20.3667	1
1	1	2	3	0	1	0	2	1	0	1	0	0	0	0	86	104	84	12.1	5.6	6.3	157.21	74	46.72	19.4	1
1	1	1	3	0	1	0	2	1	0	1	0	1	0	0	93	80	78	10.4	11	13.5	136.05	198.57	106.43	17.2	1
1	1	1	3	0	1	0	2	2	1	1	0	0	0	0	113	135	119	7.1	7.5	5.3	111.53	386.96	34.87	14.6667	1
1	1	2	3	1	1	0	2	1	0	0	0	1	0	0	72	89	75	20.2	16.8	15.9	109.01	239.19	139.35	12.2667	1
1	1	2	3	0	1	0	2	1	0	0	0	0	0	0	121	116	109	7.1	14	19.9	85.98	59.9	52.37	11.2333	1
1	1	2	3	1	1	0	2	1	0	1	0	0	0	0	95	102	106	9.9	15	13.2	102.54	120.4	175.91	10.9333	1
1	1	2	3	0	1	0	1	1	0	0	0	0	0	0	66	75	82	11.3	5.43	6.3	106.41	136.65	57.86	8.93333	1
1	1	2	3	0	1	0	2	1	1	0	0	1	0	0	84	114	125	13.7	8.2	11.8	58.53	276.42	77.69	8	1
1	1	1	3	0	1	0	2	2	0	0	0	0	0	0	74	84	82	7.5	8.2	6.2	159.28	145.22	27.19	6.23333	1
1	1	1	3	1	1	0	2	1	0	0	0	1	0	0	94	97	102	7.2	5.9	9.2	138.09	141.72	15.55	64.6	0
1	1	1	3	1	1	0	1	1	0	1	0	0	0	0	104	108	101	13.9	12.5	9.4	135.41	138.4	66.2	62.8	0
1	1	1	3	0	1	0	2	1	0	1	1	0	0	0	83	88	92	11.5	11.8	21.4	136.67	203.35	141.3	61.4	0
1	1	1	3	0	1	0	2	1	0	0	0	0	0	0	81	80	75	18.6	14.9	45.1	100.13	38.91	8.91	45	0
1	1	1	3	1	1	0	2	1	0	0	0	0	0	0	87	90	102	39	27.8	12	104.77	151.32	60.93	40.5667	0
1	1	2	3	0	1	0	2	1	0	0	0	1	0	0	99	88	102	15.9	14.4	12.3	109.29	154.47	99.95	40.5667	0
1	1	1	3	1	1	0	1	2	1	1	0	0	1	0	80	101	102	17.5	18.5	16.6	129.45	132.69	75.69	34.6	0
1	1	2	3	0	1	0	1	1	0	0	0	0	0	0	105	107	98	10.1	11	12.3	51.82	156.68	17.35	34	0
1	1	1	3	0	1	0	2	1	0	1	0	1	1	0	99	98	107	16.9	14.5	20.3	185.76	186.4	250.23	33.7	0
1	1	2	3	1	1	0	1	1	0	0	0	0	0	0	101	81	98	13.5	10.1	10.6	52.49	28.763	20.44	33.1333	0
1	1	1	3	0	1	0	2	1	0	0	0	0	0	0	90	78	80	12.6	13.4	11.4	132.44	155.95	101.7	30.8	0
1	1	2	3	0	1	0	2	2	1	1	1	0	1	0	80	98	71	17.8	11.1	11.4	116.59	145.48	46.01	30.3333	0
1	1	1	3	1	1	0	2	2	0	0	0	0	0	0	90	102	107	15.7	12.5	12.9	120.26	82.96	128.87	23.3333	0
1	1	2	3	1	1	0	2	1	0	0	0	0	0	0	100	99	85	14	12.2	10.6	210.55	190.9	73.65	16.1333	0
1	1	1	3	0	1	0	2	1	0	0	0	0	0	0	90	84	80	8.6	7.9	6.1	95.23	71.52	46.01	15.5333	0
1	1	2	3	1	1	0	2	1	1	1	0	0	0	0	66	83	69	15.1	14.5	7.5	89.31	189.6	75	12.7	0
1	1	1	3	0	1	0	2	1	1	1	0	0	0	0	75	95	90	9.6	9.2	9.2	136.05	140.35	59.73	12.5333	0
1	1	1	3	0	1	0	2	1	0	0	0	1	0	0	84	86	96	8.5	9.5	15.1	187.03	187.49	45.03	11.6333	0
1	1	2	3	0	1	0	1	1	0	1	0	0	0	0	92	92	96	12.2	11.3	12.1	104.09	109.13	77.4	11.3333	0
1	1	1	3	0	1	0	1	1	0	0	0	0	0	0	92	91	84	13.9	14.1	9.2			93.21	10.6333	0
1	1	1	3	0	1	0	2	1	0	0	0	0	0	0	72	80	86	7.6	17.1	7.5	107.16	143.47	96.28	5.93333	0
0	1	1	3	0	1	0	2	1	0	1	0	0	0	0	106	106	91	17	21	11.8	296.28	150.21	105.1	50.6333	1
0	1	2	3	0	1	0	2	1	0	0	0	0	0	0	111	98	94	7.2	11.6	11.5	53.56	101.72	176.41	41.3	1
0	1	2	3	1	1	0	2	1	0	0	0	0	0	0	86	84	94	3.7	11.3	11.6	83.93	116.11	61.49	38.3333	1
0	1	1	3	1	1	0	1	1	0	0	0	1	0	0	99	97	83	7.7	14.9	9.2	141.97	170.62	99.12	35.0667	1
0	1	1	3	0	1	0	1	1	0	0	0	1	0	0	80	97	104	17	20.7	14.1	104.49	122.03	57.9	23.2333	1
0	1	2	3	0	1	0	1	1	0	0	0	0	0	0	82	84	96	10.6	9.4	10.2			29.97	22.4	1
0	1	1	3	0	1	0	1	1	0	0	0	0	0	0	107	134	126	8.2	20.6	16.1	84.71	160.05	116.15	8.73333	1
0	1	2	3	0	1	0	2	2	0	0	0	0	0	0	98	90	84	24.7	1.9	7.9	161.63	145.48	27.49	8.23333	1
0	1	2	3	1	1	0	2	1	0	1	0	0	0	0	87	84	90	11.9	11.9	12.8	142.34	180.25	112.96	7.3	1
0	1	1	3	0	1	0	1	1	1	0	0	0	0	0	93	118	107	16.6	6.9	7.7	143.59	83.38	46.88	3.8	1
0	1	1	3	0	1	0	1	1	1	0	0	0	0	0	90	90	80	11.4	11.6	10.8	65.27	36.06	20.27	2.8	1
0	1	1	3	0	1	0	2	2	0	0	0	0	0	0	80	88	84	20.4	13.6	9	105.47	156.36	27.92	73.5333	0
0	1	1	3	1	1	0	2	1	0	1	0	0	0	0	68	78	74	27.6	16.7	13	81.68	109.5	13.58	67.5333	0
0	1	1	3	0	1	0	2	1	0	0	0	0	0	0	80	86	84	11.8	12.6	13.8	94.34	67.62	15.31	62.2667	0
0	1	1	3	0	1	0	2	1	0	0	0	0	0	0	90	98		11.6	13.2	10.8	136.67	164.77	67.74	60.6333	0
0	1	1	3	0	1	0	2	2	0	0	0	0	0	0	98	100	90	11.2	14.5	7.7	92.9	285.8	35.01	60.6333	0
0	1	1	3	0	1	0	2	1	0	0	0	1	0	0	80	91	91	19.6	0.737	8	212	78.02	62.81	54.8667	0
0	1	1	3	0	1	0	1	1	0	0	0	0	0	0	89	86	80	8.9	11	7.9	43.02	152.62	61.49	54.3333	0
0	1	2	3	0	1	0	1	1	0	0	0	0	0	0	79	73	75	12.3	11.4	11.8	152.6	193.86	76.67	52.9333	0
0	1	1	3	0	1	0	1	2	0	0	0	0	0	0	72	74	78	16.4	19.2	12.6	144.09	278.82	70.8	47.8	0
0	1	2	3	0	1	0	1	1	0	0	0	0	0	0	64	100	69	13.6	14	12.6	78.73	98.86	37.39	47.6333	0
0	1	1	3	0	1	0	2	1	0	0	0	0	0	0	82	76	80	16.3	6.8	10.6	84.48	36.28	47.38	43.6	0
0	1	1	3	1	1	0	2	1	1	0	0	0	0	0	77	80	76	14.6	16.4	7.9				42.3333	0
0	1	2	3	0	1	0	2	2	1	0	0	0	0	0	99	95	82	7.5	8.3	7.5	93.74	65.27	44.84	39	0
0	1	2	3	0	1	0	1	1	1	0	0	0	0	0	74	86	92	10.3	10.7	10.1	73.71	101.05	14.74	38.4667	0
0	1	1	3	0	1	0	2	1	1	1	1	0	0	0	85	114	92	17.2	14.6	14.6	134.43	35.41	60.51	37.8333	0
0	1	2	3	0	1	0	2	1	0	0	0	1	0	0	82	92	81	14.5	11.2	8.9	211.3	129.68	95.43	34.6667	0
0	1	2	3	0	1	0	2	1	0	1	0	0	0	0	78	88	78	7	8.15	7.3	72.23	85.43	47.38	33.0333	0
0	1	2	3	0	1	0	2	2	0	0	0	0	0	0	68	82	77	6.9	7.3	9.2			66.54	32.8667	0
0	1	1	3	1	1	0	1	2	1	1	0	0	0	0	92	93	95	9.6	15.1	16				31	0
0	1	1	3	0	1	0	2	1	0	0	0	0	0	0	82	93	84	10	12.6	12.1	138.09	164.82	167.59	29	0
0	1	1	3	0	1	0	2	1	0	1	0	0	0	0	85	80	84	9.7	10	14.2	85.43	56.6	103.44	25.9333	0
0	1	1	3	1	1	0	2	1	1	0	0	0	0	0	88	84	78	8.1	7.9	7.7				24.7667	0
0	1	1	3	0	1	0	2	1	1	0	0	0	0	0	90	104	76	12.1	9.3	7.5				23.4667	0
0	1	1	3	0	1	0	1	1	1	0	0	0	0	0	86	91	100	16	16.8	18.6	114.68	253.96	58.83	23.2	0
0	1	2	3	1	1	0	1	1	1	1	0	1	0	0	112	84	84	11.2	15.2	27.2	106.3	87.79	36.03	11.3333	0
0	1	2	3	0	1	0	2	1	0	0	0	1	0	0	94	94	94	6.5	9.5	9.4	135.41	189.28	24.24	3.43333	0
0	1	2	3	0	1	0	2	1	1	0	0	1	0	0	108	115	86	13.8	14.1	16.7	79.76	104.04	52.41	3	0
1	2	2	3	0	0	0	2	1	0	0	0	0	0	0	72	76	78	8.3	6.9	7.1	75.72	51.95	64.7	27.8333	1
1	2	2	3	1	0	0	2	1	0	0	0	0	0	0	96	89	88	11.5	11	10.8	194.82	58.15	44.23	26.7333	1
1	2	2	3	1	0	0	2	1	0	1	0	0	0	0	83	75	86	8.15	7	9.2	52.49	29.54	48.1	18.2333	1
1	2	2	3	1	0	0	2	1	0	1	0	1	0	0	101	113	110	7.4	7.8	7.9	149.27	337.47	47.87	16.6667	1
1	2	2	3	0	0	0	2	1	1	0	0	0	0	0	87	82	90	15.4	14.7	15.8	105.63	202.89	64.7	13.3333	1
1	2	1	3	0	0	0	2	1	0	0	0	0	0	0	98	93	95	11.7	10	7.6	104.49	120.15	103.52	10.1333	1
1	2	2	3	0	0	0	2	2	0	0	0	0	0	0	87	94	102	5.5	10.4	13	67.62	36.39	43.91	8.66667	1
1	2	2	3	1	0	0	2	1	0	1	1	1	0	0	118	105	100	17.9	22.2	13.2	93.48	154.54	70.49	5.26667	1
1	2	1	3	0	0	0	2	1	0	0	0	0	0	0	98	89	90	13.5	12.8	7.1	143.8	30.14	21.19	4.96667	1
1	2	1	3	0	0	0	1	1	0	1	1	0	0	0	90	100	98	15.8	9.3	15.2	113.36	136.97	258.02	1.73333	1
1	2	2	3	1	0	0	2	1	0	0	0	0	0	0	90	91	98	19.9	15.1	7	114.96	58.43	65.27	59.7333	0
1	2	2	3	0	0	0	1	1	1	0	1	0	1	0	94	98	120	16.1	14.9	10.3	250.3	254.48	95.64	21.9	0
0	2	2	3	1	0	0	2	1	0	0	0	0	0	0	91	110	99	9	9.7	17.3	67.98	36.49	52.8	18.7667	1
0	2	2	3	0	0	0	2	1	0	0	0	0	0	0	84	105	92	14	14.9	7.5	138.09	205.45	54.17	12.9333	1
0	2	1	3	0	0	0	2	1	0	0	0	0	0	0	90	88	84	8.8	9.7	9.2	53.89	35.62	28.95	31.8667	0
0	2	2	3	0	0	0	2	1	0	1	0	1	0	0	85	105	88	6.64	8.2	10.7	87.88	60.55	39.8	28	0
0	2	2	3	0	0	0	1	1	1	0	0	0	0	0	95	94	98	12.2	10.7	7.1	149.8	94.7	60.23	27.7	0
1	1	1	3	0	0	0	1	1	1	0	0	0	0	0	80	68	86	8.3	10.1	9.5	85.64	57.91	43.7	17.4	1
1	1	1	3	0	0	0	1	1	0	0	0	0	0	0	93	88	109	8.2	8.8	20.2	135.41	162.12	103.44	14.7667	1
1	1	1	3	0	0	0	1	1	1	1	0	0	0	0	101	101	95	16.6	12.6	13.1	110.05	166.89	118.38	9.9	1
1	1	1	3	0	0	0	1	1	1	0	0	0	0	0	84	96	100	8.53	5.7	6.42	81.68	51.6	27.8	7.96667	1
1	1	1	3	0	0	0	1	1	1	0	0	0	0	0	98	100	80	15.5	15.5	13.8	81.73	202.75	84.74	5.66667	1
1	1	2	3	0	0	0	2	2	0	1	0	1	0	0	87	94	79	14.5	19.2	13.2	195.13	190.93	37.73	3.83333	1
1	1	2	3	0	0	0	1	1	1	1	0	0	0	0	104	96	100	14.8	9.8	7.9	119.43	110.61	49.52	3.7	1
1	1	1	3	0	0	0	1	1	0	0	0	0	0	0	81	94	98	10.5	11.1	9	142.34	218.99	107.5	2.3	1
1	1	2	3	0	0	0	2	1	0	1	0	0	1	0	94	114	99	13.7	17.8	24.7	172.78	210.4	139.45	1.76667	1
1	1	1	3	0	0	0	1	1	1	1	0	1	0	0	100	90		17.9	14.7	20.5	120.78	133.76	58.43	63.9333	0
1	1	2	3	0	0	0	2	1	0	0	0	0	0	0	111	90	105	14.2	15.7	19.1	112.79	131.4	74.68	48.1333	0
1	1	1	3	0	0	0	2	1	1	0	0	0	0	0	78	84	84	8.8	6.3	7.9	36.85	109.68	49.52	44.6333	0
1	1	2	3	0	0	0	2	1	0	0	0	1	1	0	94	98	102	22.9	17.1	19.3	90.83	186.58	156.77	37.5667	0
1	1	2	3	0	0	0	1	1	0	0	0	1	0	0	96	90	120	12.6	15	15			48.99	36.0667	0
1	1	1	3	0	0	0	2	1	1	0	0	0	0	0	79	130	88	14.2	13	12.5	122.36	124.99	59.73	31.2333	0
1	1	1	3	0	0	0	1	1	0	1	0	0	0	0	120	103	108	17.6	14.5	14.4	141.4	140.35	332.66	22.6667	0
1	1	1	3	1	0	0	2	1	0	1	0	1	0	0	118	110	125	13.6	7.7	6.2	188.61	294.37	110.3	20.7667	0
1	1	1	3	0	0	0	1	1	1	0	0	0	0	0	99	105	102	10.8	9.5	7.86	106.41	87.6	25.71	18.8	0
1	1	1	3	0	0	0	1	1	0	1	0	1	0	0	98	107	90	19.5	17.1	15.4	149.65	156.36	93.41	18.0333	0
1	1	1	3	0	0	0	1	1	1	0	0	0	0	0	104	80	94	12.1	7.6	9.5	110.73	43.17	26.57	17.2	0
1	1	1	3	0	0	0	1	1	0	1	0	0	0	0	90	100	112	7.34	9.9	13.6	144.09	233.6	77.91	13.0667	0
1	1	1	3	0	0	0	1	1	0	1	0	1	0	0	100	85	96	4.6	12.4	13	187.56	286.83	215.79	13	0
1	1	1	3	0	0	0	2	1	0	0	0	0	0	0	84	99	118	13.7	8.1	7.3	78.73	64.98	44.23	10.7333	0
1	1	1	3	0	0	0	1	2	0	0	0	0	0	0	86	77	80	15.3	11.6	15	88.7	62.41	169.24	3.1	0
1	1	2	3	1	0	0	2	2	0	1	0	0	0	0	91	119	111	22.4	24.7	21.1	109.16	150.72	242.52	1.93333	0
0	1	1	3	0	0	0	2	1	0	0	0	0	0	0	84	90	89	16.9	24.8	23.9			66.35	74.9667	1
0	1	1	3	0	0	0	2	1	0	0	0	1	0	0	92	115	96	11	11.1	9.5	75.55	87.88	36.92	40.1333	1
0	1	2	3	0	0	0	1	1	0	0	0	0	0	0	80	68	90	20.6	18.1	16.5	76.32	117.5	91.28	35.2	1
0	1	2	3	0	0	0	1	1	0	1	0	0	0	0	99	80	84	10.2	10.8	12.1	126.7	97.81	54.12	28.4333	1
0	1	2	3	0	0	0	1	1	0	1	0	1	0	0	76	89	94	14.3	14.9	20	109.01	150.42	205.26	19.1	1
0	1	1	3	0	0	0	2	2	0	1	0	0	0	0	100	94	88	14.1	9.9	9.1	125.4	121.43	52.37	16.1	1
0	1	1	3	1	0	0	2	1	0	0	0	0	0	0	100	93	74	12.5	9.7	10.1	80.1	52.61	13.02	13.7	1
0	1	2	3	0	0	0	1	1	0	0	0	0	0	0	76	72	98	8.4	15.6	15.6	117.35	133.31	30.55	12	1
0	1	2	3	1	0	0	2	2	1	0	0	0	0	0	96	85	92	16.4	8.3	7.6	92.11	67.31	24.48	1.7	1
0	1	2	3	1	0	0	2	2	0	0	0	0	0	0	87	84	82	21.4	20.5	16			118.26	48.0333	0
0	1	1	3	0	0	0	2	1	0	0	0	0	0	0	68	70	69	11	6.2	5.9	89.77	41.88	12.29	45.4333	0
0	1	2	3	0	0	0	1	1	0	0	0	1	0	0	91	116	102	17.5	13.3	15.7	107.31	252.42	123.62	36.1333	0
0	1	1	3	0	0	0	1	1	0	0	0	0	0	0	89	91	85							28.2667	0
0	1	1	3	0	0	0	2	1	0	0	0	0	0	0	113	110	108	13.5	11.3	12.3	104.7	131.97	52.37	25	0
0	1	2	3	0	0	0	1	1	0	0	0	0	1	0	110	141	125	5.8	16.6	19	116.74	131.97	129.29	24.7	0
0	1	2	3	0	0	0	2	2	0	1	0	1	0	0	80	88	90	20.7	16.5	16.1	129.23	218.38	63.86	18.1	0
0	1	2	3	0	0	0	1	1	0	1	0	0	0	0	92	96	90	13.9	8.9	15.8	104.09	121.96	86.51	11.8	0
0	1	2	3	0	1	0	1	2	1	0	0	0	0	1	84	96	92	10	10.1	9.4	119.33	133.32	10.12	3.2	1
1	2	1	3	0	0	0	1	1	0	0	1	0	0	1	102	121	119	14	10.5	19.2	86.43	112.45	53.73	2.43333	1
1	1	1	4	0	1	1	2	2	1	0	0	0	0	0	62	62	94	23.2	8.2	7.1	51.53	90.9	15.24	31.0333	0
1	1	1	4	1	1	0	2	1	0	0	0	1	0	0	86	84	82	12.1	12.9	12.8	136.05	164.1	140.42	28.2333	0
0	1	2	4	1	1	0	1	1	1	0	0	0	0	0	84	86	82	11	11.2	24.8	51.03	154.54	19.86	18.7	1
1	1	1	4	0	0	0	1	1	0	0	0	0	0	0	78	90	80	8.1	10.4	12.6	116.44	153.58	62.81	12.2667	1
